# Supplementary material for: Redescription of Ehlersileanira vulturis (Horst, 1917) n. comb. reinst. and description of two new species of Ehlersileanira (Annelida, Sigalionidae) from Indonesia and the Philippines
Source: PeerJ. 2026 Mar 16;14:e20886. doi: 10.7717/peerj.20886 (PMC13001662; doi:10.7717/peerj.20886)
Supplement: Supplemental Information 1 [file peerj-14-20886-s001.xlsx]

## Sheet: Hoja1
Catalog number	Phyla	Class	Family	Genus	Species	Type	Specimens	Ocean	Location	Coordinates	Depth	Date	TL (mm)	TW (mm)	Notes
ZMA 529.1	Annelida	Polychaeta	Sigalionidae	Ehlersileanira	Ehlersileanira vulturis	Syntype	1		Madura Strait	07° 27.52 S 113° 08.52 E	37 m	7 March 1899	18	1
ZMA 529.2	Annelida	Polychaeta	Sigalionidae	Ehlersileanira	Ehlersileanira vulturis	Syntype	2		Madura Strait	07° 252 S 113° 162 E	56 m	8 March 1899	15-20	1	eyes visible
ZMA 529.3	Annelida	Polychaeta	Sigalionidae	Ehlersileanira	Ehlersileanira vulturis	Syntype	1		Bay of Bima		55 m	12 Aplril 1899	21	1	Fragmented
RMNH 1164	Annelida	Polychaeta	Sigalionidae	Ehlersileanira	Ehlersileanira vulturis	Syntype	1		Bay of Bima		55 m		24	2
RMNH 1163	Annelida	Polychaeta	Sigalionidae	Ehlersileanira	Ehlersileanira vulturis	Syntype	1		Strait of Makassar	03° 302 S 116° 332 E	30.6 m		27	1
USNM 17517	Annelida	Polychaeta	Sigalionidae	Ehlersileanira	Ehlersileanira vulturis	Non-type	2		between Samar & Masbate		245 m	15 March 1908	22-25	2	dry stiff (poor condition)
USNM17503	Annelida	Polychaeta	Sigalionidae	Ehlersileanira	Ehlersileanira vulturis	Non-type	1		between Panay & Negro		175 m	30 March 1908	32	2
USNM17513	Annelida	Polychaeta	Sigalionidae	Ehlersileanira	Ehlersileanira vulturis	Non-type	1		between Samar & Masbate		246.8 m	13 March 1909	46	3	Gamets in posterior segment
ECOSUR-3322	Annelida	Polychaeta	Sigalionidae	Ehlersileanira	Ehlersileanira vulturis	Non-type	1			6°07.2932 S 105° 25.0762 E	208-250 m	4 April 2018	12	1	Juvenile
ZRC.ANN.2187	Annelida	Polychaeta	Sigalionidae	Ehlersileanira	Ehlersileanira vulturis	Non-type	1				208-250 m	4 April 2018	15	1
MZB.Pol.00343	Annelida	Polychaeta	Sigalionidae	Ehlersileanira	Ehlersileanira longistyla n. sp.	Holotype	1		Indonesia	6° 58.6242 S 105° 53.7452 E	481-557 m	28 March 2018	60	5
ECOSUR-316	Annelida	Polychaeta	Sigalionidae	Ehlersileanira	Ehlersileanira longistyla n. sp.	Paratype	1		Indonesia	6° 58.6242 S 105° 53.7452 E	481-557 m	28 March 2018	62	6	Partially used for SEM
ZRC.ANN.2185	Annelida	Polychaeta	Sigalionidae	Ehlersileanira	Ehlersileanira longistyla n. sp.	Paratype	2		Indonesia	7° 42.9122 S 107° 36.5592 E	312-525 m	28 March 2018	35-55	6-8.5	Interramal pores present
ZRC.ANN.2399	Annelida	Polychaeta	Sigalionidae	Ehlersileanira	Ehlersileanira longistyla n. sp.	Paratype	1		Indonesia	6° 57.2212 S 105° 54.7542 E	517-727 m	28 March 2018	58	5
ZRC.ANN.2184	Annelida	Polychaeta	Sigalionidae	Ehlersileanira	Ehlersileanira longistyla n. sp.	Paratype	1		Indonesia	7° 42.9122 S 107° 36.5592 E	312-525 m	29 March 2018	60	5	Fragments
ZRC.ANN.2186	Annelida	Polychaeta	Sigalionidae	Ehlersileanira	Ehlersileanira longistyla n. sp.	Paratype	1		Indonesia	6° 46.4582 S 105° 07.0682 E	864-870 m	27 March 2018	42	5
ZRC.ANN.2183	Annelida	Polychaeta	Sigalionidae	Ehlersileanira	Ehlersileanira longistyla n. sp.	Paratype	1		Indonesia	7° 51.1202 S 107° 46.2452 E	637-689 m	01 April 2018	32	3	Damaged
USNM 17516	Annelida	Polychaeta	Sigalionidae	Ehlersileanira	Ehlersileanira marinduquensis n. sp.	Holotype	1		The Philippines, Jolo Sea		195.7 m	02 March 1909	71	8
USNM 17514	Annelida	Polychaeta	Sigalionidae	Ehlersileanira	Ehlersileanira marinduquensis n. sp.	Paratype	1		The Philippines, Jolo Sea		929 m	31 March 1909	154	7
